# Supplementary material for: The role of attention bias malleability in experiencing pain and associated disability
Source: PeerJ. 2024 Jun 3;12:e17430. doi: 10.7717/peerj.17430 (PMC11155670; doi:10.7717/peerj.17430)
Supplement: Supplemental Information 5 — Syntax SPSS file for study 1 and study 2 for the linear regression [file peerj-12-17430-s005.sps]

* Encoding: UTF-8.

##Linear Regression with AM toward, away and overall with Attention to pain as the VD


##Regression, AM toward with ABpre and gender as control variable

DATASET ACTIVATE DataSet19.
REGRESSION
  /MISSING LISTWISE
  /STATISTICS COEFF OUTS R ANOVA CHANGE
  /CRITERIA=PIN(.05) POUT(.10)
  /NOORIGIN 
  /DEPENDENT Att_pain
  /METHOD=ENTER ABpre sex
  /METHOD=ENTER ABtowarddiff.

## AM away with ABpre and Gender as control variable 
   

REGRESSION
  /MISSING LISTWISE
  /STATISTICS COEFF OUTS R ANOVA CHANGE
  /CRITERIA=PIN(.05) POUT(.10)
  /NOORIGIN 
  /DEPENDENT Att_pain
  /METHOD=ENTER ABpre sex
  /METHOD=ENTER ABawayddiff.

##AM overall with ABpre and Gender as control variable 
    

REGRESSION
  /MISSING LISTWISE
  /STATISTICS COEFF OUTS R ANOVA CHANGE
  /CRITERIA=PIN(.05) POUT(.10)
  /NOORIGIN 
  /DEPENDENT Att_pain
  /METHOD=ENTER ABpre sex
  /METHOD=ENTER ABabsflex.

##Linear Regression with AM toward, away and overall with Pain threshold as the VD
    
##AM toward with AB pre and gender as the control variables
    

REGRESSION
  /MISSING LISTWISE
  /STATISTICS COEFF OUTS R ANOVA CHANGE
  /CRITERIA=PIN(.05) POUT(.10)
  /NOORIGIN 
  /DEPENDENT Paintreshold
  /METHOD=ENTER ABpre sex
  /METHOD=ENTER ABtowarddiff.

##AM away with AB pre and gender as the control variables

REGRESSION
  /MISSING LISTWISE
  /STATISTICS COEFF OUTS R ANOVA CHANGE
  /CRITERIA=PIN(.05) POUT(.10)
  /NOORIGIN 
  /DEPENDENT Paintreshold
  /METHOD=ENTER ABpre sex
  /METHOD=ENTER ABawayddiff.


##AM overall with AB pre and gender as the control variables


REGRESSION
  /MISSING LISTWISE
  /STATISTICS COEFF OUTS R ANOVA CHANGE
  /CRITERIA=PIN(.05) POUT(.10)
  /NOORIGIN 
  /DEPENDENT Paintreshold
  /METHOD=ENTER ABpre sex
  /METHOD=ENTER ABabsflex.

##Linear Regression with AM toward, away and overall with Pain tolerance as the VD
    
##AM toward with AB pre and gender as the control variables

REGRESSION
  /MISSING LISTWISE
  /STATISTICS COEFF OUTS R ANOVA CHANGE
  /CRITERIA=PIN(.05) POUT(.10)
  /NOORIGIN 
  /DEPENDENT Paintolerance
  /METHOD=ENTER ABpre sex
  /METHOD=ENTER ABtowarddiff.

##AM away with AB pre and gender as the control variables

REGRESSION
  /MISSING LISTWISE
  /STATISTICS COEFF OUTS R ANOVA CHANGE
  /CRITERIA=PIN(.05) POUT(.10)
  /NOORIGIN 
  /DEPENDENT Paintolerance
  /METHOD=ENTER ABpre sex
  /METHOD=ENTER ABawayddiff.


##AM overall with AB pre and gender as the control variables

REGRESSION
  /MISSING LISTWISE
  /STATISTICS COEFF OUTS R ANOVA CHANGE
  /CRITERIA=PIN(.05) POUT(.10)
  /NOORIGIN 
  /DEPENDENT Paintolerance
  /METHOD=ENTER ABpre sex
  /METHOD=ENTER ABabsflex.


##Linear Regression with AM toward, away and overall with Pain interference ( mean latency) as the VD
    

##AM toward with AB pre and gender as the control variables


REGRESSION
  /MISSING LISTWISE
  /STATISTICS COEFF OUTS R ANOVA CHANGE
  /CRITERIA=PIN(.05) POUT(.10)
  /NOORIGIN 
  /DEPENDENT Pain_interference
  /METHOD=ENTER ABpre sex
  /METHOD=ENTER ABtowarddiff.

##AM away with AB pre and gender as the control variables

REGRESSION
  /MISSING LISTWISE
  /STATISTICS COEFF OUTS R ANOVA CHANGE
  /CRITERIA=PIN(.05) POUT(.10)
  /NOORIGIN 
  /DEPENDENT Pain_interference
  /METHOD=ENTER ABpre sex
  /METHOD=ENTER ABawayddiff.

##AM overall with AB pre and gender as the control variables

REGRESSION
  /MISSING LISTWISE
  /STATISTICS COEFF OUTS R ANOVA CHANGE
  /CRITERIA=PIN(.05) POUT(.10)
  /NOORIGIN 
  /DEPENDENT Pain_interference
  /METHOD=ENTER ABpre sex
  /METHOD=ENTER ABabsflex.


##Linear Regression with AM toward, away and overall with Pain interference ( % of errors) as the VD
    
##AM toward with AB pre and gender as the control variables

REGRESSION
  /MISSING LISTWISE
  /STATISTICS COEFF OUTS R ANOVA CHANGE
  /CRITERIA=PIN(.05) POUT(.10)
  /NOORIGIN 
  /DEPENDENT percent_errors
  /METHOD=ENTER ABpre sex
  /METHOD=ENTER ABtowarddiff.

##AM away with AB pre and gender as the control variables

REGRESSION
  /MISSING LISTWISE
  /STATISTICS COEFF OUTS R ANOVA CHANGE
  /CRITERIA=PIN(.05) POUT(.10)
  /NOORIGIN 
  /DEPENDENT percent_errors
  /METHOD=ENTER ABpre sex
  /METHOD=ENTER ABawayddiff.

##AM overall with AB pre and gender as the control variables

REGRESSION
  /MISSING LISTWISE
  /STATISTICS COEFF OUTS R ANOVA CHANGE
  /CRITERIA=PIN(.05) POUT(.10)
  /NOORIGIN 
  /DEPENDENT percent_errors
  /METHOD=ENTER ABpre sex
  /METHOD=ENTER ABabsflex.


##Correlation 
    


## Study 2. Linear regression with AM toward, away and overall with Pain intensity as the VD 
    
##AM toward with AB pre, Gender and Age as control variable 
    

DATASET ACTIVATE DataSet20.
REGRESSION
  /MISSING LISTWISE
  /STATISTICS COEFF OUTS R ANOVA
  /CRITERIA=PIN(.05) POUT(.10)
  /NOORIGIN 
  /DEPENDENT GCPS.intensity
  /METHOD=ENTER sex age ABpre
  /METHOD=ENTER ABtowarddiff.


##AM away with AB pre, Gender and Age as control variable 

REGRESSION
  /MISSING LISTWISE
  /STATISTICS COEFF OUTS R ANOVA
  /CRITERIA=PIN(.05) POUT(.10)
  /NOORIGIN 
  /DEPENDENT GCPS.intensity
  /METHOD=ENTER sex age ABpre
  /METHOD=ENTER ABawayddiff.


##AM overall with AB pre, Gender and Age as control variable 

REGRESSION
  /MISSING LISTWISE
  /STATISTICS COEFF OUTS R ANOVA
  /CRITERIA=PIN(.05) POUT(.10)
  /NOORIGIN 
  /DEPENDENT GCPS.intensity
  /METHOD=ENTER sex age ABpre
  /METHOD=ENTER ABabsflex.


## Study 2. Linear regression with AM toward, away and overall with Pain disability as the VD 
    
##AM toward with AB pre, Gender and Age as control variable 

REGRESSION
  /MISSING LISTWISE
  /STATISTICS COEFF OUTS R ANOVA
  /CRITERIA=PIN(.05) POUT(.10)
  /NOORIGIN 
  /DEPENDENT GCPS.disability
  /METHOD=ENTER sex age ABpre
  /METHOD=ENTER ABtowarddiff.

##AM away with AB pre, Gender and Age as control variable 

REGRESSION
  /MISSING LISTWISE
  /STATISTICS COEFF OUTS R ANOVA
  /CRITERIA=PIN(.05) POUT(.10)
  /NOORIGIN 
  /DEPENDENT GCPS.disability
  /METHOD=ENTER sex age ABpre
  /METHOD=ENTER ABawayddiff.

##AM overall with AB pre, Gender and Age as control variable 

REGRESSION
  /MISSING LISTWISE
  /STATISTICS COEFF OUTS R ANOVA
  /CRITERIA=PIN(.05) POUT(.10)
  /NOORIGIN 
  /DEPENDENT GCPS.disability
  /METHOD=ENTER sex age ABpre
  /METHOD=ENTER ABabsflex.
