# Supplementary material for: The role of attention bias malleability in experiencing pain and associated disability
Source: PeerJ. 2024 Jun 3;12:e17430. doi: 10.7717/peerj.17430 (PMC11155670; doi:10.7717/peerj.17430)
Supplement: Supplemental Information 6 [file peerj-12-17430-s006.csv]

subject	ABpre	ABmid	ABend	ABMorder	ABdiff1	ABdiff2	ABabsflex	ABtowarddiff	ABawayddiff	sex	age	GCPS.disability	GCPS.pain	GCPS.intensity	GCPS.DP	DASS.D	DASS.A	DASS.S	Pain_interference	Pain_inter_abs	percent_errors	Pain treshold	Pain tolerance	Pain_intensity	Pain_affect	Att_pain	Att_tones	Rumination	Magnification	Helpless	PCS_Total
1	4.549028677	-2.723404255	-16.19646465	TA	-7.272432932	-13.47306039	20.74549332	-7.272432932	-13.47306039	female	22	20	8	36.66666667	1	4	12	20	2.012816388	2.012816388	1.02489019	41.5	44	5	-2	12	10	13	2	13	28
3	49.31570513	5.954545455	55.46099291	TA	-43.36115967	49.50644745	92.86760713	-43.36115967	49.50644745	female	25	26.66666667	7	40	1	0	16	16	18.89433397	18.89433397	15.8490566	44	44	10	3	10	5	9	8	10	27
4	3.727272727	-32.61666667	21.79040404	AT	-36.34393939	54.40707071	90.7510101	54.40707071	-36.34393939	female	21	16.66666667	5	26.66666667	0	4	4	12	19.90321454	19.90321454	2.631578947	44	46.5	8	-1	10	9	3	2	5	10
5	-5.821428571	-42.44326241	-2.074823054	TA	-36.62183384	40.36843936	76.9902732	-36.62183384	40.36843936	female	21	13.33333333	0	56.66666667	0	4	10	14	-26.81909925	26.81909925	0.888888889	44	45	7	1	10	9	5	3	4	12
6	-10.44268775	13.83492063	26.15419616	AT	24.27760838	12.31927552	36.5968839	12.31927552	24.27760838	male	23	0	2	6.666666667	0	0	2	0	17.06805019	17.06805019	0	42.5	44.5	5	0	11	9	0	0	0	0
7	-5.565079365	26.79545455	15.48419797	TA	32.36053391	-11.31125657	43.67179048	32.36053391	-11.31125657	male	20	0	0	0	0	14	0	18	-4.545278023	4.545278023	0.904977376	43	44.5	10	-4	9	10	3	4	1	8
8	19.72093023	7.11038961	9.347826087	AT	-12.61054062	2.237436477	14.8479771	2.237436477	-12.61054062	female	19	13.33333333	3	26.66666667	0	4	2	16	9.819196815	9.819196815	2.654867257	40.5	42.5	10	3	12	9	3	2	1	6
9	-11.12960688	45.89365079	-16.88725986	TA	57.02325767	-62.78091065	119.8041683	57.02325767	-62.78091065	female	19	13.33333333	0	23.33333333	0	34	10	16	-36.89719626	36.89719626	3.539823009	44	46.5	9	2	9	9	1	2	3	6
10	5.075252525	4.207936508	-0.75	AT	-0.867316017	-4.957936508	5.825252525	-4.957936508	-0.867316017	female	18	0	2	33.33333333	0	4	0	12	-3.790029427	3.790029427	3.524229075	44	45	13	-1	9	9	1	1	2	4
11	-23.97785548	-15.68472222	-7.10952381	TA	8.293133256	8.575198413	16.86833167	8.293133256	8.575198413	male	21	23.33333333	0	40	0	6	8	12	-4.63401934	4.63401934	0.440528634	38.5	41.5	8	3	10	9	8	2	9	19
12	0.234042553	-9.621749409	-3.796022202	AT	-9.855791962	5.825727207	15.68151917	5.825727207	-9.855791962	male	28	6.666666667	120	23.33333333	3	18	22	26	-29.4921147	29.4921147	14.15525114	41.5	42	15	6	3	10	8	4	11	23
13	-12.95555556	20.93174924	9.460981912	TA	33.8873048	-11.47076733	45.35807213	33.8873048	-11.47076733	male	26	6.666666667	0	46.66666667	0	18	12	22	-15.10435435	15.10435435	0.440528634	43.5	45	0	4	12	10	3	1	1	5
14	-11.52470356	-50.57786116	-52.35622593	AT	-39.05315761	-1.778364767	40.83152237	-1.778364767	-39.05315761	male	25	43.33333333	2	26.66666667	1	2	0	0	21.56384615	21.56384615	7.04845815	39.5	44.5	2	0	1	5	0	0	0	0
15	-4.339631783	1.030183078	6.55920444	TA	5.369814861	5.529021363	10.89883622	5.369814861	5.529021363	male	25	83.33333333	15	53.33333333	5	0	4	6	5.082568807	5.082568807	1.754385965	43	44.5	10	5	7	10	11	4	5	20
16	12.15243902	-11.20930233	20.99703557	AT	-23.36174135	32.2063379	55.56807925	32.2063379	-23.36174135	male	29	6.666666667	2	23.33333333	0	2	6	8	1.161389961	1.161389961	1.762114537	45	45.5	7	2	13	10	0	1	0	1
17	-5.752717391	9.77748227	-17.09881797	TA	15.53019966	-26.87630024	42.4064999	15.53019966	-26.87630024	male	27	0	0	10	0	4	8	4	-10.2209989	10.2209989	8.407079646	40	41.5	2	0	11	9	0	0	0	0
18	11.22616408	-18.47987616	-0.781560284	AT	-29.70604024	17.69831588	47.40435612	17.69831588	-29.70604024	female	25	23.33333333	12	30	1	2	6	8	-18.63994464	18.63994464	8.636363636	39.5	42	9	4	10	8	4	3	5	12
19	-29.22952477	32.47727273	53.83924612	TA	61.7067975	21.36197339	83.06877089	61.7067975	21.36197339	male	27	0	1	0	0	6	4	6	-28.85418914	28.85418914	3.571428571	40.5	47	5	0	2	10	0	0	0	0
20	8.242512077	39.20454545	-20.00243902	AT	30.96203338	-59.20698448	90.16901786	-59.20698448	30.96203338	female	26	0	0	13.33333333	0	4	8	0	1.916391639	1.916391639	8.558558559	41.5	44	10	0	8	7	0	0	0	0
21	13.15725289	-4.620772947	-24.2960961	TA	-17.77802584	-19.67532315	37.45334898	-17.77802584	-19.67532315	female	19	63.33333333	73	56.66666667	5	18	14	24	-6.28440367	6.28440367	1.327433628	43	44.5	10	-2	10	9	7	6	12	25
22	9.748546512	14.37777778	-8.67687747	AT	4.629231266	-23.05465525	27.68388651	-23.05465525	4.629231266	female	20	23.33333333	4	26.66666667	0	10	12	22	1.355919003	1.355919003	3.50877193	43	44.5	10	0	9	8	2	0	2	4
23	-9.333333333	-11.81221092	-0.200828157	TA	-2.478877582	11.61138276	14.09026034	-2.478877582	11.61138276	male	21	6.666666667	1	3.333333333	0	4	6	10	-3.293793794	3.293793794	2.192982456	38	45	12	6	10	10	0	0	1	1
24	-13.90543735	-17.93873518	14.87878788	AT	-4.033297826	32.81752306	36.85082088	32.81752306	-4.033297826	male	21	3.333333333	2	30	0	8	8	6	15.07983927	15.07983927	3.125	41	45	9	2	9	9	1	3	3	7
25	9.877654196	25.69426457	7.767958656	TA	15.81661037	-17.92630591	33.74291629	15.81661037	-17.92630591	female	20	0	0	6.666666667	0	2	2	6	-6.772156085	6.772156085	0.440528634	44	46	3	1	9	9	0	0	1	1
26	12.23760684	22.59774436	16.84280936	AT	10.36013752	-5.754934996	16.11507252	-5.754934996	10.36013752	female	21	0	0	0	0	14	4	24	-10.65172564	10.65172564	3.539823009	45.5	45.5	9	8	11	9	12	4	6	22
27	-15.55510617	-16.09684685	-44.65116279	AT	-0.541740679	-28.55431594	29.09605662	-28.55431594	-0.541740679	male	25	43.33333333	5	53.33333333	1	4	16	22	-9.607923269	9.607923269	1.321585903	44	45.5	7	0	10	9	10	3	6	19
28	19.57660455	-17.125	-8.381818182	AT	-36.70160455	8.743181818	45.44478637	8.743181818	-36.70160455	female	22	10	15	26.66666667	2	14	6	16	10.53553554	10.53553554	0.442477876	44.5	45.5	2	3	10	10	4	6	10	20
29	-10.98837209	10.11111111	6.069767442	TA	21.0994832	-4.041343669	25.14082687	21.0994832	-4.041343669	female	23	3.333333333	0	16.66666667	0	10	4	8	-6.383928571	6.383928571	0	44	45	0	0	8	8	4	6	4	14
30	3.156189555	13.98684211	-31.8952381	AT	10.83065255	-45.8820802	56.71273275	-45.8820802	10.83065255	male	25	6.666666667	7	43.33333333	1	6	2	4	6.720125786	6.720125786	3.539823009	43	45	7	1	2	9	3	2	1	6
31	-6.105978261	0.85106383	2.037940379	TA	6.957042091	1.18687655	8.14391864	6.957042091	1.18687655	male	21	3.333333333	2	23.33333333	0	0	0	4	10.50576923	10.50576923	5.803571429	40	43	11	2	3	9	7	4	4	15
32	-3.077898551	-4.660058027	12.65691057	AT	-1.582159476	17.3169686	18.89912807	17.3169686	-1.582159476	female	21	0	0	6.666666667	0	0	6	10	43.32364096	43.32364096	0.438596491	45.5	46	7	4	10	10	1	2	2	5
33	-35.41774779	-3.448309179	-15.36919192	TA	31.96943862	-11.92088274	43.89032136	31.96943862	-11.92088274	female	28	3.333333333	20	20	2	2	6	4	-60.95238095	60.95238095	17.47572816	40.5	41	0	-1	8	9	12	3	6	21
34	5.401415571	8.931716972	-4.43670151	AT	3.530301401	-13.36841848	16.89871988	-13.36841848	3.530301401	male	22	3.333333333	10	26.66666667	1	4	0	4	-16.63120058	16.63120058	4	41.5	44.5	6	-2	9	9	0	0	0	0
35	1.282674772	14.97373737	-11.9625	TA	13.6910626	-26.93623737	40.62729998	13.6910626	-26.93623737	female	20	23.33333333	40	43.33333333	3	8	2	14	2.268259331	2.268259331	0	42	45	11	4	11	10	0	3	4	7
36	-11.09509044	11.85833333	1.971717172	AT	22.95342377	-9.886616162	32.84003993	-9.886616162	22.95342377	female	22	73.33333333	5	60	3	10	12	32	13.80952381	13.80952381	12.06225681	42	44	16	11	8	9	16	8	19	43
37	-8.216908213	-6.299154334	-28.2957265	TA	1.917753879	-21.99657216	23.91432604	1.917753879	-21.99657216	female	22	0	0	10	0	2	2	2	7.56530442	7.56530442	1.754385965	42.5	44.5	5	-1	11	9	0	0	0	0
38	10.96919192	-10.26507937	-0.6	AT	-21.23427128	9.665079365	30.89935065	9.665079365	-21.23427128	male	23	3.333333333	0	20	0	10	6	10	19.79467403	19.79467403	1.321585903	38.5	45.5	6	5	5	10	9	5	7	21
39	14.71711799	31.47958656	2.604545455	TA	16.76246857	-28.87504111	45.63750968	16.76246857	-28.87504111	male	28	20	50	0	3	22	20	10	-15.19747899	15.19747899	41.03773585	41.5	42	8	5	7	2	4	5	8	17
40	-65.2826087	-28.06213705	-54.10675676	AT	37.22047165	-26.04461971	63.26509135	-26.04461971	37.22047165	female	25	3.333333333	0	10	0	10	8	8	2.372340426	2.372340426	14.66666667	40	42.5	10	-4	11	9	0	0	1	1
41	16.73333333	-72.6345515	-36.11507937	TA	-89.36788483	36.51947213	125.887357	-89.36788483	36.51947213	male	25	3.333333333	1	13.33333333	0	18	14	10	-15.74861984	15.74861984	5.381165919	40	42.5	9	5	6	4	4	0	2	6
42	6.776744186	9.713149523	5.796690307	AT	2.936405337	-3.916459215	6.852864552	-3.916459215	2.936405337	female	28	16.66666667	6	33.33333333	0	22	12	18	3.135135135	3.135135135	0.438596491	40.5	44	13	4	11	10	7	6	9	22
43	3.251082251	18.4969697	18.80756501	TA	15.24588745	0.310595315	15.55648276	15.24588745	0.310595315	female	24	23.33333333	5	23.33333333	0	12	14	18	-14.89804064	14.89804064	5.333333333	41	43	9	5	11	8	11	8	16	35
44	-2.483615222	2.574468085	15.34139265	AT	5.058083307	12.76692456	17.82500787	12.76692456	5.058083307	male	26	23.33333333	3	16.66666667	0	14	8	8	-51.12055556	51.12055556	33.4841629	44	45.5	4	4	9	5	0	0	3	3
46	19.52067869	-26.26212121	10.22987805	AT	-45.7827999	36.49199926	82.27479916	36.49199926	-45.7827999	male	34	23.33333333	5	3.333333333	0	14	8	10	6.744885072	6.744885072	0.881057269	43	46	11	-1	9	10	2	1	3	6
47	5.229437229	-16.79069767	9.482687339	TA	-22.0201349	26.27338501	48.29351992	-22.0201349	26.27338501	male	28	3.333333333	0	6.666666667	0	22	2	16	-8.0855565	8.0855565	1.321585903	43.5	45	7	1	10	9	3	2	2	7
48	10.97826087	7.024242424	-40.44034378	AT	-3.954018445	-47.46458621	51.41860465	-47.46458621	-3.954018445	male	25	50	20	60	4	2	0	2	20.83576944	20.83576944	3.217821782	40	43	9	3	8	10	10	5	8	23
49	7.501976285	12.83188406	-8.274703557	TA	5.329907773	-21.10658762	26.43649539	5.329907773	-21.10658762	female	26	36.66666667	14	53.33333333	2	10	18	12	-20.68205374	20.68205374	0	44	45	0	0	10	10	9	2	13	24
50	-1.449098621	15.12878788	-7.270750988	AT	16.5778865	-22.39953887	38.97742537	-22.39953887	16.5778865	male	22	3.333333333	0	13.33333333	0	2	8	12	-7.891072891	7.891072891	0	45	46	9	-1	10	10	4	4	3	11
51	10.62705314	-3.54743083	-3.033302498	TA	-14.17448397	0.514128332	14.6886123	-14.17448397	0.514128332	female	19	16.66666667	7	33.33333333	1	12	8	14	-17.85250737	17.85250737	1.315789474	45	45.5	0	-5	10	10	5	2	5	12
52	2.928571429	16.57213439	31.28940568	AT	13.64356296	14.7172713	28.36083426	14.7172713	13.64356296	female	25	3.333333333	1	43.33333333	0	2	10	4	20.82609039	20.82609039	0.438596491	43	45.5	7	0	11	10	4	3	4	11
53	-14.76595745	-14.24949495	-11.27272727	TA	0.516462497	2.976767677	3.493230174	0.516462497	2.976767677	male	24	0	0	6.666666667	0	4	14	16	-17.4375	17.4375	0.438596491	42	42.5	8	1	11	9	13	10	16	39
54	2.588888889	-3.171890799	-7.896135266	AT	-5.760779688	-4.724244467	10.48502415	-4.724244467	-5.760779688	male	24	16.66666667	5	16.66666667	0	6	12	12	-9.25419768	9.25419768	2.202643172	43	45.5	9	1	10	8	8	5	9	22
55	-20.81173865	-1.857539315	-8.429704017	TA	18.95419933	-6.572164701	25.52636403	18.95419933	-6.572164701	female	29	13.33333333	25	43.33333333	2	0	0	8	-116.2297158	116.2297158	17.28971963	40	42	8	0	10	8	8	0	3	11
