# Supplementary material for: The role of attention bias malleability in experiencing pain and associated disability
Source: PeerJ. 2024 Jun 3;12:e17430. doi: 10.7717/peerj.17430 (PMC11155670; doi:10.7717/peerj.17430)
Supplement: Supplemental Information 7 [file peerj-12-17430-s007.csv]

subject	sex	age	GCPS.disability	GCPS.pain	GCPS.intensity	GCPS.DP	P.PAIN.inter	P.PAIN.level	DASS.D	DASS.A	DASS.S	ABpre	ABmid	ABend	ABMorder	ABdiff1	ABdiff2	ABabsflex	ABtowarddiff	ABawayddiff	ABendminusABpre	PCSrumination	PCSmagnification	PCShelpless	PCS
1	male	37	26.66666667	30	36.66666667	2	11	4	20	4	14	-0.975079533	26.43120567	14.33333333	TA	27.40628521	-12.09787234	39.50415755	27.40628521	-12.09787234	15.30841287	0	0	1	1
2	female	27	46.66666667	15	43.33333333	3	12	3	16	30	34	-14.10616785	5.579844961	-18.27813853	TA	19.68601281	-23.85798349	43.5439963	19.68601281	-23.85798349	-4.171970682	5	3	7	15
3	male	24	6.666666667	0	26.66666667	0	5	4	12	6	12	-38.12820513	28.67391304	67.16554622	TA	66.80211817	38.49163318	105.2937513	66.80211817	38.49163318	105.2937513	7	3	4	14
4	female	43	80	10	60	4	11	4	24	24	24	-7.726284585	22.52330294	0.607973422	TA	30.24958752	-21.91532952	52.16491704	30.24958752	-21.91532952	8.334258007	9	7	13	29
5	female	27	70	36	56.66666667	0	17	7	18	6	10	-8.70212766	-26.0892692	40.59673913	AT	-17.38714154	66.68600833	84.07314986	66.68600833	-17.38714154	49.29886679	10	5	11	26
6	female	48	86.66666667	45	83.33333333	6	11	7	4	4	6	0.112858464	22.29892229	-3.561839323	TA	22.18606383	-25.86076162	48.04682544	22.18606383	-25.86076162	-3.674697788	4	4	4	12
7	female	26	63.33333333	7	63.33333333	3	8	7	26	24	26	0.254329004	-12.48535354	8.641860465	AT	-12.73968254	21.127214	33.86689654	21.127214	-12.73968254	8.387531461	5	8	7	20
8	female	57	16.66666667	20	50	2	8	3	8	4	6	1.431818182	18.91158392	-18.07131783	TA	17.47976574	-36.98290175	54.4626675	17.47976574	-36.98290175	-19.50313601	1	1	0	2
9	female	28	20	4	30	0	8	3	22	18	22	2.083417594	-25.29787234	-1.456818182	TA	-27.38128993	23.84105416	51.22234409	-27.38128993	23.84105416	-3.540235775	5	5	3	13
10	male	47	20	14	46.66666667	1	5	3	0	6	6	21.89361702	0.193380615	8.5	AT	-21.70023641	8.306619385	30.00685579	8.306619385	-21.70023641	-13.39361702	4	1	8	13
11	female	27	6.666666667	5	23.33333333	0	6	2	6	8	8	4.873913043	11.02222222	-11.27272727	AT	6.148309179	-22.29494949	28.44325867	-22.29494949	6.148309179	-16.14664032	8	3	4	15
12	female	46	40	15	50	3	9	5	20	10	20	5.732654949	-14.89328063	-12.94960474	TA	-20.62593558	1.943675889	22.56961147	-20.62593558	1.943675889	-18.68225969	0	0	2	2
13	male	52	0	0	33.33333333	0	4	3	16	0	4	-0.094444444	-1.339705882	36.1625	TA	-1.245261438	37.50220588	38.74746732	-1.245261438	37.50220588	36.25694444	7	1	6	14
14	female	26	50	30	73.33333333	4	12	5	24	8	24	-0.753623188	15.98169223	-5.173099415	AT	16.73531542	-21.15479165	37.89010707	-21.15479165	16.73531542	-4.419476227	11	5	14	30
15	female	61	20	2	43.33333333	0	8	3	2	0	10	-1.526595745	-5.753571429	-8.744927536	AT	-4.226975684	-2.991356108	7.218331792	-2.991356108	-4.226975684	-7.218331792	0	0	1	1
16	male	42	26.66666667	3	30	0	8	3	22	4	24	-11.11627907	-15.1784897	-9.518292683	AT	-4.062210633	5.66019702	9.722407652	5.66019702	-4.062210633	1.597986387	4	1	0	5
17	male	55	30	6	50	1	8	4	30	18	24	-12.79227053	-11.79166667	-31.73686869	TA	1.000603865	-19.94520202	20.94580588	1.000603865	-19.94520202	-18.94459816	6	2	5	13
18	male	50	40	0	43.33333333	1	8	3	2	0	0	-12.86640277	-5.579281184	-11.1013715	TA	7.287121587	-5.522090313	12.8092119	7.287121587	-5.522090313	1.765031274	10	7	16	33
19	female	38	63.33333333	5	63.33333333	2	12	4	10	6	4	-16.98865248	17.96922184	-14.43023256	AT	34.95787432	-32.39945439	67.35732871	-32.39945439	34.95787432	2.558419924	0	3	0	3
20	male	27	23.33333333	3	50	0	8	4	0	14	4	-17.12072155	4.266547406	2.960723514	AT	21.38726896	-1.305823892	22.69309285	-1.305823892	21.38726896	20.08144507	14	10	16	40
21	female	44	86.66666667	160	86.66666667	6	20	9	42	34	36	-17.42124542	21.36666667	43.21450907	TA	38.78791209	21.8478424	60.63575449	38.78791209	21.8478424	60.63575449	5	1	3	9
22	female	74	46.66666667	0	60	1	13	6	40	10	40	-18.08838384	0.624223602	-8.555611729	AT	18.71260744	-9.179835332	27.89244277	-9.179835332	18.71260744	9.532772109	2	2	2	6
23	male	23	20	2	46.66666667	0	8	5	16	10	12	-18.84090909	-4.745299145	2.353607633	TA	14.09560995	7.098906778	21.19451672	14.09560995	7.098906778	21.19451672	13	9	16	38
24	female	33	86.66666667	40	86.66666667	6	16	8	14	6	16	-2.8125	23.02222222	10.34713556	TA	25.83472222	-12.67508666	38.50980888	25.83472222	-12.67508666	13.15963556	12	4	17	33
25	female	41	86.66666667	120	66.66666667	6	18	7	38	0	18	-21.99318182	-52.90697674	-11.5995671	TA	-30.91379493	41.30740964	72.22120457	-30.91379493	41.30740964	10.39361472	10	9	11	30
26	female	35	6.666666667	0	40	0	6	4	4	0	2	-23.43170732	-1.917582418	-15.33887734	TA	21.5141249	-13.42129492	34.93541982	21.5141249	-13.42129492	8.092829978	4	4	7	15
27	female	50	50	60	70	5	13	7	6	4	18	-26.37740628	44.85921325	-2.382417582	TA	71.23661953	-47.24163083	118.4782504	71.23661953	-47.24163083	23.9949887	9	6	12	27
28	female	23	10	2	23.33333333	0	7	2	10	14	12	-28.61402439	-6.488888889	-11.35277778	AT	22.1251355	-4.863888889	26.98902439	-4.863888889	22.1251355	17.26124661	5	0	3	8
29	female	30	50	1	60	2	14	7	6	12	26	-3.888825865	27.88372093	11.8968254	AT	31.7725468	-15.98689553	47.75944233	-15.98689553	31.7725468	15.78565126	5	4	10	19
30	male	22	6.666666667	1	23.33333333	0	5	3	10	8	8	-30.6	16.93710359	48.07317073	TA	47.53710359	31.13606714	78.67317073	47.53710359	31.13606714	78.67317073	11	10	11	32
31	male	40	30	4	40	1	8	4	12	2	12	-30.88488372	-1.828207847	7.30298103	TA	29.05667587	9.131188877	38.18786475	29.05667587	9.131188877	38.18786475	0	0	0	0
32	male	54	70	0	70	0	13	7	0	4	2	-4.180676329	20.71245059	28.57875264	TA	24.89312692	7.86630205	32.75942897	24.89312692	7.86630205	32.75942897	5	2	8	15
33	female	53	70	90	60	0	16	6	20	28	32	-44.6878553	14.78585859	58.54398382	TA	59.47371388	43.75812524	103.2318391	59.47371388	43.75812524	103.2318391	9	5	10	24
34	male	28	10	3	46.66666667	0	9	3	2	8	8	-5.608695652	-14.50870406	1.397328055	AT	-8.90000841	15.90603212	24.80604053	15.90603212	-8.90000841	7.006023708	14	12	20	46
35	female	26	66.66666667	10	53.33333333	3	13	4	36	14	34	-5.893280632	15.87179487	3.70466596	AT	21.7650755	-12.16712891	33.93220442	-12.16712891	21.7650755	9.597946592	10	6	9	25
36	male	63	60	0	66.66666667	2	12	6	2	0	8	-6.776515152	10.72171717	-0.606382979	AT	17.49823232	-11.32810015	28.82633247	-11.32810015	17.49823232	6.170132173	12	7	16	35
37	male	33	50	0	70	2	12	6	10	8	10	-7.024747475	-3.58615222	-83.70067568	TA	3.438595255	-80.11452346	83.55311871	3.438595255	-80.11452346	-76.6759282	8	5	17	30
38	female	29	33.33333333	25	60	3	11	4	24	16	24	-8.168181818	-15.6989899	-13.24242424	TA	-7.530808081	2.456565657	9.987373737	-7.530808081	2.456565657	-5.074242424	14	9	19	42
39	female	65	26.66666667	3	40	0	10	3	20	0	14	-8.239243499	10.2178744	-8.814470284	TA	18.45711789	-19.03234468	37.48946258	18.45711789	-19.03234468	-0.575226785	4	2	3	9
40	female	57	63.33333333	30	80	4	15	7	26	14	24	0.076780759	14.9496124	-26.4	AT	14.87283164	-41.3496124	56.22244405	-41.3496124	14.87283164	-26.47678076	0	0	1	1
41	female	31	20	2	30	0	8	4	14	14	22	0.149885584	13.5	1.28858351	TA	13.35011442	-12.21141649	25.56153091	13.35011442	-12.21141649	1.138697926	0	0	0	0
42	female	65	63.33333333	90	66.66666667	5	16	8	10	10	20	0.271141649	-5.710915819	-41.65845411	TA	-5.982057468	-35.94753829	41.92959576	-5.982057468	-35.94753829	-41.92959576	12	9	13	34
43	female	61	6.666666667	0	16.66666667	0	4	2	2	0	2	1.218992248	1.394268775	-0.953283996	TA	0.175276527	-2.347552771	2.522829298	0.175276527	-2.347552771	-2.172276244	2	5	2	9
44	female	28	53.33333333	10	66.66666667	3	11	6	24	14	40	1.656521739	-11.38523761	-10.36425121	TA	-13.04175935	1.020986406	14.06274576	-13.04175935	1.020986406	-12.02077295	0	0	0	0
45	male	39	33.33333333	7	50	2	9	4	10	8	16	1.807065217	1.970108696	0.133130081	AT	0.163043478	-1.836978614	2.000022093	-1.836978614	0.163043478	-1.673935136	3	4	3	10
46	male	37	76.66666667	160	76.66666667	6	12	7	40	20	32	10.21541502	-5.151691332	0.906448203	AT	-15.36710635	6.058139535	21.42524589	6.058139535	-15.36710635	-9.308966817	4	3	9	16
47	male	39	20	5	20	0	6	2	28	24	32	11.20695971	2.365853659	3.414634146	AT	-8.841106048	1.048780488	9.889886536	1.048780488	-8.841106048	-7.792325561	3	4	7	14
48	male	60	63.33333333	33	43.33333333	5	10	6	6	0	10	13.06908213	4.861761427	20.91989664	AT	-8.207320699	16.05813521	24.26545591	16.05813521	-8.207320699	7.850814515	9	8	10	27
49	male	21	26.66666667	50	46.66666667	3	10	4	24	12	26	15.50290135	-43.3804878	-8.087991718	TA	-58.88338916	35.29249609	94.17588525	-58.88338916	35.29249609	-23.59089307	5	5	7	17
50	male	23	6.666666667	1	36.66666667	0	6	2	14	8	14	15.6	8.31369509	9.061419201	AT	-7.28630491	0.747724111	8.03402902	0.747724111	-7.28630491	-6.538580799	16	10	19	45
51	female	46	10	1	30	0	6	2	8	2	10	16.18568841	6.548792271	10.82857143	AT	-9.636896135	4.279779158	13.91667529	4.279779158	-9.636896135	-5.357116977	4	3	2	9
52	female	31	43.33333333	10	56.66666667	2	9	6	24	18	22	18.76264775	-19.87149758	0.431818182	AT	-38.63414534	20.30331577	58.93746111	20.30331577	-38.63414534	-18.33082957	8	5	9	22
53	female	67	90	100	80	6	19	6	0	12	0	2.174358974	-60.51891892	-29.96216216	TA	-62.69327789	30.55675676	93.25003465	-62.69327789	30.55675676	-32.13652114	4	1	6	11
54	male	23	63.33333333	2	56.66666667	2	7	1	2	24	18	2.181818182	5.895348837	-5.533872599	TA	3.713530655	-11.42922144	15.14275209	3.713530655	-11.42922144	-7.71569078	5	5	3	13
55	female	68	16.66666667	10	33.33333333	1	12	4	18	0	8	2.468085106	-10.40425532	-21.59435708	TA	-12.87234043	-11.19010176	24.06244218	-12.87234043	-11.19010176	-24.06244218	16	9	19	44
56	female	27	30	1	33.33333333	1	8	3	8	12	14	2.825333993	-20.27759197	8.983201581	AT	-23.10292597	29.26079355	52.36371952	29.26079355	-23.10292597	6.157867588	7	4	10	21
57	female	57	70	120	66.66666667	0	20	6	42	42	42	21.83623693	19.59800664	13.07926829	TA	-2.238230289	-6.518738352	8.756968641	-2.238230289	-6.518738352	-8.756968641	13	11	16	40
58	female	69	6.666666667	3	36.66666667	0	6	2	12	2	16	21.91666667	-0.661274014	1.044444444	AT	-22.57794068	1.705718459	24.28365914	1.705718459	-22.57794068	-20.87222222	6	4	6	16
59	neutral/other	22	26.66666667	10	40	1	8	4	28	16	22	22.38760407	-6.63372093	15.59090909	TA	-29.021325	22.22463002	51.24595502	-29.021325	22.22463002	-6.796694979	7	4	6	17
60	female	26	50	20	50	4	11	5	2	2	10	24.62047101	-62.22234043	7.45212766	AT	-86.84281144	69.67446809	156.5172795	69.67446809	-86.84281144	-17.16834335	12	5	10	27
61	male	47	40	25	56.66666667	3	11	4	16	10	30	28.86363636	4.385907859	-9.47294686	AT	-24.4777285	-13.85885472	38.33658322	-13.85885472	-24.4777285	-38.33658322	1	4	3	8
62	female	51	80	180	76.66666667	6	14	5	6	12	20	31.59006211	-26.0957265	28.92682927	AT	-57.68578861	55.02255576	112.7083444	55.02255576	-57.68578861	-2.663232844	0	0	0	0
63	female	33	23.33333333	15	50	2	8	5	12	2	10	32.77012195	22.27234927	5.310628019	AT	-10.49777268	-16.96172125	27.45949393	-16.96172125	-10.49777268	-27.45949393	4	4	2	10
64	female	32	60	60	76.66666667	5	12	7	36	14	30	4.080889788	8.704545455	-20.04090909	AT	4.623655667	-28.74545455	33.36911021	-28.74545455	4.623655667	-24.12179888	1	2	2	5
65	male	49	63.33333333	48	60	5	15	7	10	0	12	5.382978723	3.595744681	-4.623496762	AT	-1.787234043	-8.219241443	10.00647549	-8.219241443	-1.787234043	-10.00647549	16	3	20	39
66	female	20	40	15	43.33333333	3	8	3	24	18	24	6.0256917	38	-6.555555556	AT	31.9743083	-44.55555556	76.52986386	-44.55555556	31.9743083	-12.58124726	0	1	0	1
67	male	45	16.66666667	2	30	0	7	3	0	4	4	6.651268116	7.121553885	12.48228128	AT	0.470285769	5.3607274	5.831013169	5.3607274	0.470285769	5.831013169	4	5	3	12
68	female	60	33.33333333	5	40	1	8	3	26	8	20	7.422294172	0.121040189	-23.54848485	AT	-7.301253983	-23.66952504	30.97077902	-23.66952504	-7.301253983	-30.97077902	3	2	5	10
69	male	65	36.66666667	12	43.33333333	2	11	4	8	0	2	7.749306198	-9.254166667	24.03586957	AT	-17.00347286	33.29003623	50.2935091	33.29003623	-17.00347286	16.28656337	13	9	16	38
70	male	50	76.66666667	30	50	5	15	7	32	16	26	8.568181818	33.45559846	-44.52380952	TA	24.88741664	-77.97940798	102.8668246	24.88741664	-77.97940798	-53.09199134	1	2	1	4
71	female	47	63.33333333	60	76.66666667	5	13	6	12	10	24	9.307312253	-10.92070707	10.62676768	AT	-20.22801932	21.54747475	41.77549407	21.54747475	-20.22801932	1.319455424	8	4	7	19
